# Supplementary material for: Human Y chromosome sequences from Q Haplogroup reveal a South American settlement pre-18,000 years ago and a profound genomic impact during the Younger Dryas
Source: PLoS One. 2022 Aug 17;17(8):e0271971. doi: 10.1371/journal.pone.0271971 (PMC9385064; doi:10.1371/journal.pone.0271971)
Supplement: S3 Table — (XLSX) [file pone.0271971.s010.xlsx]

## Sheet: Hoja 1
S3 Table. Sequence of primers and conditions of each pair.
Clade	GRCh37	primer FW name	FW Sequence	RV Sequence	RV primer name	T° annealing	Polymerase
RUTBE	6931449	Rutbe_1_FW	GGTGACCCCTTACAGATGGA	GACAGCCATCAGCTCACAAG	Rutbe_1_RV	60	Taq GO
	9023670	Rutbe_2_FW	AGCTGGCTGTTCCAGTCTGT	TCTTTGTGGGACTGATGTGG	Rutbe_2_RV	60	Taq GO
	14169926	Rutbe_3_FW	ATCCCCTTGACCTTCTTCGT	AACAAATTCCCAGGTGATGC	Rutbe_3_RV	60	Taq GO
	15479160	Rutbe_4_FW	TCTGTCTCAGCCCCTCAAGT	CAAGTCCCCTCCCCAGTAAT	Rutbe_4_RV	60	Taq GO
	7540846	Rutbe_5_FW	GTCTCAAGGTGGTGGAGCAT	ACAGGTTTTCACCCTGTTGG	Rutbe_5_RV	NA	NA
	8385051	Rutbe_6_FW	GTGTGGGGTGCTGTAGTGTG	CAGACTCCCGCAGATAGGAG	Rutbe_6_RV	58	Taq GO
	8702379	Rutbe_7_FW	GAAAGGGACCTGGGAATCAT	GGGGTGAGGAACTGACAGAA	Rutbe_7_RV	60	Taq GO
	8869476	Rutbe_8_FW	TTCACTGACACCTGCCTCTG	TCCCATAAGCCCTCTGATTG	Rutbe_8_RV	60	Taq GO
	14877756	Rutbe_9_FW	TGCCTCCTGTCAGATCAGTG	CTCAGGCTGGAAACAACACA	Rutbe_9_RV	64	Taq GO
	19060346	Rutbe_10_FW	CCTGGAATCTGGATCAGGAA	AGTTCAGATGCCTGGGAATG	Rutbe_10_RV	60	Taq GO
	8435729	Q-Z5902_rs762210841_FW	ACAACCACACAACCTCAGGAGTTTCT	GACCTTATTGCTGCTCACACTCTATATTCG	Q-Z5902_rs762210841_RV	56	Taq GO
	2825683	Q-Z36057_ rs747200288_FW	GATTTCTCTACCTTGATCCCTTCTC	AACTGCTGAGTTTGTGGTAATTTTC	Q-Z36057_ rs747200288_RV	56	Taq GO
Z8ZMY/S8BAL	7948308	Z8/S8_ FW	CTTCATTCCATTTGGGCTGT	TATGACTCCCCTGCCTTGTC	Z8/S8_ RV	60	Taq GO
	2875332	S8BAL_1_FW	TCGAGAAAGTTGTGCTGGTG	ACCTAGCTTGTGGTGGGTTG	S8BAL_1_RV	60	Taq GO
	7828787	S8BAL_2_FW	CCAAACCACAAGAAGCCCTA	CAAAGAAAGAGCCCCTGTTG	S8BAL_2_RV	60	Taq GO
	21084351	S8BAL_3_FW	CTTTGAAACCAAGCCTGAGC	AATGGAGTTGGGCAGTTGTC	S8BAL_3_RV	60	TAQ PLATINUM
	7868875	Z8ZMY_1_FW	AAAACACCAACATGGGGAAA	TTCTCATCCTGCCATTTTCA	Z8ZMY_1_RV	60	Taq GO
	7905270	Z8ZMY_2_FW	TCTGCCTGCTTCACAACAAC	TGGCAAACGAATACCCTTTC	Z8ZMY_2_RV	60	Taq GO
	8863511	S8BAL_4_FW	AGGAGAGGGGAGAGAAAGCT	AGGGCTCCAGTGCTGTTTTA	S8BAL_4_RV	56	Taq GO
	8714189	S8BAL_5_FW	AACCCAAGCACACTGACTCT	TCAACACACACTCGGTTTGT	S8BAL_5_RV	58	Taq GO
N8A2QN	2749149	N8A2QN_1_FW	CCTTCCTTTGTGCCATCCTA	GCCATCTCATCAACCGTCTT	N8A2QN_1_RV	60	Taq GO
	2804456	N8A2QN_2_FW	TCGGCTACGCTTTAGGTGAC	TAGCACTGTCCAACGCTCAC	N8A2QN_2_RV	60	Taq GO
	7134535	N8A2QN_3_FW	GGGCTCAAGCAATACTTCCA	CAATCTTGGCTCACTGCAAA	N8A2QN_3_RV	62	Taq GO/2 min extension
	7267390	N8A2QN_4_FW	CACTCCAGGACCAACACCTT	TGGCATTGGGACCTAGAAAC	N8A2QN_4_RV	60	Taq GO
	8131788	N8A2QN_5_FW	CAGCTTGGCAAATATGGTGA	TGATGCAAAATGCCTGATGT	N8A2QN_5_RV	60	Taq GO
	14886685	N8A2QN_6_FW	ATGCTGACATGAACGATGGA	TCTGAACAAAGCCGTTTGC	N8A2QN_6_RV	60	Taq GO
	15954669	N8A2QN_7_FW	GTTTCCCCACATAAGCTCCA	CTTGGCACTTCTCCTTCCTG	N8A2QN_7_RV	62	Taq GO/2 min extension
	17351850	N8A2QN_8_FW	CCACCCACACTTGTCGTATG	CTCAATCCAGTTCCCCAAGA	N8A2QN_8_RV	60	Taq GO
	18830601	N8A2QN_9_FW	CACTGGGAAACAAATCCACA	CTTGGCAAACATGGAACAAA	N8A2QN_9_RV	64	TAQ PLATINUM
	19087030	N8A2QN_10_FW	TGGAAATGGGAAAAGTCTGC	CTCATTGGTGCCATCTTCCT	N8A2QN_10_RV	60	Taq GO
N87FK8	14198967	N87FK8_1_fw	TCAAAGACGGGACCAGAATC	GCCGTAACGAGTTGAGAACC	N87FK8_1_rv	60	TAQ PLATINUM
	23567702	N87FK8_2_fw	TAACCCTGCTGGGTATCTGG	TCTCCCTTGTGAGTGCTGTG	N87FK8_2_rv	58	Taq GO
	23592805	N87FK8_3_fw	ACCCTATCCAGAGAAGGTGTAT	GGTAATGGTCCAGGATGGATTT	N87FK8_3_rv	56	Taq GO
	23962077	N87FK8_4_fw	GACCCTGTCTCTTAACCCAATAC	GAAGACTGCCAGCCTCATAAA	N87FK8_4_rv	62	Taq GO/2 min extension
	23984584	N87FK8_5_fw	AGCCACAACCTGGAACATAG	ACAGAGTGTGAGCAGCAATAA	N87FK8_5_rv	62	Taq GO/2 min extension
	9143566	N87FK8_6_fw	CTATACCAGCCGTGTCATGTT	CCATGAGGACTCTTTGCTTCT	N87FK8_6_rv	60	Taq GO
	17263815	N87FK8_7_fw	GGAGGCTGAGGAGAGAGAATTA	TGCTGGGATGAGAGGTATGA	N87FK8_7_rv	66	TAQ PLATINUM
	23247806	N87FK8_8_fw	TCTGGGATCTTTTCCACAGG	CACTTTTGACAGCCTCCACA	N87FK8_8_rv	56	Taq GO
	23765443	N87FK8_9_fw	ACTTGAAGGAGGAGGCATTTC	CTCATTGTGGAGTGGGAGTTT	N87FK8_9_rv	60	Taq GO
	23575633	N87FK8_10_fw	CCTGCACACCTGCTTTAACA	GCCCAATGTGGTTTTGATTT	N87FK8_10_rv	60	Taq GO
T4WQV	14587968	T4WQV_1_fw	AGTCAGGGCAGAGCAGGTAG	TGCAGCTCACCAAGAAAATG	T4WQV_1_rv	66	Taq GO
	6678425	T4WQV_2_fw	GACTGTCCCCTCTGATCTGC	AGGGTCCTCCACTCTGGTTT	T4WQV_2_rv	62	Taq GO
	7353313	T4WQV_3_fw	ACTCTGCCATCTCCAACACC	TCATATCCACTGGGAGCACA	T4WQV_3_rv	64	Taq GO
	7566319	T4WQV_4_fw	GAACCCACAAGCTGCTAACTA	GCTCACATCCTCCAAAGACTAA	T4WQV_4_rv	64	Taq GO
	7673168	T4WQV_5_fw	GTTCCTGGCAGAAAAGTTGC	GGCATCCTGGTGATTTGACT	T4WQV_5_rv	54	TAQ PLATINUM/1,5 mM MgCl2
	7848322	T4WQV_6_fw	CCCTTAGGACAGGACACATTTAG	TGACAGAACCCAGCAGAAAG	T4WQV_6_rv	60	Taq GO
	7887814	T4WQV_7_fw	CCATTGCCAAAGAAGGTGTT	TACAGCCGTGGGTAAAGTCC	T4WQV_7_rv	62	Taq GO
	8251637	T4WQV_8_fw	TTTGTGCAGGGTCCATTACA	ACAACCACAGAGGGAAGTGG	T4WQV_8_rv	62	Taq GO
	8446496	T4WQV_9_fw	TTGCTGGATGGGACTACCTC	ATCTCTGTGGTTGGGACCTG	T4WQV_9_rv	62	Taq GO
M39DJ/UCNEN	6631920	M39DJ_1_fw	CATCCTCCTCTTTCATCATCCC	CCTGCTTGCATAGTGCCTATAA	M39DJ_1_rv	58	Taq GO
	7571644	M39DJ_2_fw	CAGGATGAATCCAGGGTCTAAC	GCTCCAGATGGTGGTGAAATA	M39DJ_2_rv	62	TAQ PLATINUM
	7765120	M39DJ_3_fw	TGCACAGATGCTCTCAAATACA	GACTTGGGTAATCTCCTGCTATG	M39DJ_3_rv	60	TAQ PLATINUM
	8359844	M39DJ_4_fw	CACCAGCAACCAAGTGTTATG	CCAAGGCAGGAGAGAAGAAA	M39DJ_4_rv	60	TAQ PLATINUM
	8560447	M39DJ_5_fw	CTTCTGTCTGGTGTGGATATGG	TGTGGGTTCAGGTGGTAGTA	M39DJ_5_rv	60	Taq GO
	6965772	UCNEN_1_fw	TCAGAGGGCACACAGACAAG	GGAGTCACAGGGTTGCAGAT	UCNEN_1_rv	66	Taq GO
	7419588	UCNEN_2_fw	GGTGTATGTGTGCATGGATTTC	CTCTGGGCAGAGAGTGTATTT	UCNEN_2_rv	60	Taq GO
	8133490	UCNEN_3_fw	GCCTCACCATAGCCATCATAAA	GGGTTGTTTCCACCACAGTAT	UCNEN_3_rv	60	Taq GO
	8440075	UCNEN_4_fw	CTGTGGGACTCTGTGTTCTTT	GGATTCTGATGAGGGTTGTTCT	UCNEN_4_rv	60	Taq GO
	14044033	UCNEN_5_fw	TGCAATGAAATGGTTCTCCA	TGAGGAAGTCAGCAGGGAGT	UCNEN_5_rv	62	Taq GO
6QHWE	2747337	6QHWE_1_FW	CACCATCCCAACTTCAGCTT	CTCCTCCAGCACAGACATCA	6QHWE_1_RV	64	Taq GO
	6904459	6QHWE_2_FW	ATGGGAGTGTGTGCATTCAA	TCACCATGAGCTGCCTACTG	6QHWE_2_RV	60	Taq GO
	7644074	6QHWE_3_FW	GGAGCTGCTCTGCATTCTCT	CCTGCAATGAAAAGCAAACA	6QHWE_3_RV	64	Taq GO
	7893507	6QHWE_4_FW	GGGAGCAAAGCACAGGTAAA	ACCTGGAGGAAGTTCCCAGT	6QHWE_4_RV	60	Taq GO
	8051637	6QHWE_5_FW	AGCAATGAAACCCGAGGATAG	GACCAGCCAATACTTAGGGAAA	6QHWE_5_RV	64	Taq GO
	8539196	6QHWE_6_FW	ATTGGGCTGTTGCAGGATAG	CACTGGAGGTGGAGGTGTTT	6QHWE_6_RV	60	Taq GO
	8833006	6QHWE_7_FW	ACTTTGGCACAGGTGTTTGG	CCCCTAAGAGGAAGCAAAGG	6QHWE_7_RV	64	Taq GO
SQVCW	6656300	SQVCW_1_FW	GCAGCCACATCTTTCTGTCA	CAAAAGCAGCCCTCATTCTC	SQVCW_1_RV	60	Taq GO
	6921840	SQVCW_2_FW	TTTCCCTCCAGAGCCTACTAT	CAGCTAGTCCTGTCTCTCAAATC	SQVCW_2_RV	60	Taq GO
	7779334	SQVCW_3_FW	CCTTGCTTCCCTCAGGTTAAT	GGTTCAGAGTGTGGGAGAATAC	SQVCW_3_RV	64	Taq GO
	8023779	SQVCW_4_FW	TTGCCCAGAGGTCCAATATC	CACAAAAAGGAAACCCCAGA	SQVCW_4_RV	60	Taq GO
	8036434	SQVCW_5_FW	GGCTGAAGCAGGAGAATGAC	TGGACTGACCCTCTGGTTTC	SQVCW_5_RV	64	Taq GO
	8594266	SQVCW_6_FW	AGGGATGCAGTTGGAAACAC	GTGGCTTGGCAGAGAAAAAG	SQVCW_6_RV	66	Taq GO
	15261236	SQVCW_7_FW	GAGATGGAGTCTTGGTCTGTTG	GTGAACACTGGTAGAAAGGAAGTA	SQVCW_7_RV	64	Taq GO
TYEQC	14246232	TYEQC_1_FW	CCCTCCAGATAGCACACATTTC	TGTTCATATCCTTCGCCCAATAC	TYEQC_1_RV	60	Taq GO
	23583455	TYEQC_2_FW	AAACCAAGATGTGGGCAAAG	AAACTACCTTCCCGCTCCAT	TYEQC_2_RV	60	Taq GO
	8601728	TYEQC_3_FW	CCAGCAACAGCTCAATGAAA	GCACAAGGGCTAGTCTCAGG	TYEQC_3_RV	64	Taq GO
	8030403	TYEQC_4_FW	TCTGCTGACAGTGTGCTTCC	TCCCCTTTAGGCAATCATCA	TYEQC_4_RV	64	Taq GO
	7748881	TYEQC_5_FW	CTGTTAAGCCAGGAGAGTCAAA	GCCATGACCACAGATGAAATTG	TYEQC_5_RV	60	Taq GO
	7588274	TYEQC_6_FW	CTGCCTTGGTGGTTAGGATAAG	GTAGCAGCAGGCGTTGTATAG	TYEQC_6_RV	64	Taq GO
	7383562	TYEQC_7_FW	TCCAGGACATAACACCAGCA	AAAAAGGGGAGAAACCCTCA	TYEQC_7_RV	64	Taq GO
LD4PC/EKEFB	6793301	LD_EK_1_FW	CTGTCCCAATTTCAGCCACT	AGATCTCAGCCAGGCACAGT	LD_EK_1_RV	64	Taq GO
	7218975	LD_EK_2_FW	GCAAGACGAGCAACTGAAATG	CAATGGAGTGGGTGGAATGA	LD_EK_2_RV	64	Taq GO
	14754418	LD_EK_3_FW	CATCTCTTGACCTGGTGATCTG	CTGAGGGAATGGCATGACTATAA	LD_EK_3_RV	64	TAQ PLATINUM
	16835476	LD_EK_4_FW	CATCAGTGAGTGAGCCAGTAAG	ACATCTAAACAAGGAGGAGCTAAA	LD_EK_4_RV	60	Taq GO
	23748402	LD_EK_5_FW	AGAAACCGCCACTGCTATAC	CTCACATCTGCCTTCTCATAGG	LD_EK_5_RV	60	Taq GO
	23785274	LD_EK_6_FW	TGATTGGCAGTTGGTTGAAA	TTCCTTTTGCATCTGCACTG	LD_EK_6_RV	60	Taq GO
	8806607	LD_EK_7_FW	CAGAGCTGCATGGTAGTAGTG	GCTAGACAGAGAGTGCTGATTG	LD_EK_7_RV	64	Taq GO
	14196672	LD_EK_8_FW	GCACTCTATGCTGGGAAACA	GAGGAGCTTGCACTAACTAAGG	LD_EK_8_RV	64	Taq GO
	23987283	LD_EK_9_FW	GGCTGTCTGTGGTGATAGTAAG	TAGAGTGTGAGCAGCAATAAGG	LD_EK_9_RV	64	Taq GO
