# Supplementary material for: Human Y chromosome sequences from Q Haplogroup reveal a South American settlement pre-18,000 years ago and a profound genomic impact during the Younger Dryas
Source: PLoS One. 2022 Aug 17;17(8):e0271971. doi: 10.1371/journal.pone.0271971 (PMC9385064; doi:10.1371/journal.pone.0271971)
Supplement: S4 Table — (XLSX) [file pone.0271971.s011.xlsx]

## Sheet: Hoja2
S4 Table. New SNPs validated and not validated.
	Asigned name	SNP		SNP position		PCR amplified	Confirmation by Sanger	ID
		ref	alt	GRCh37	GRCh38
RUTBE	Rutbe_1	C	G	6931449	7063408	YES	YES	GMP1
	Rutbe_2	A	T	9023670	9186061	YES	YES	GMP2
	Rutbe_3	G	T	14169926	12049220	YES	YES	GMP3
	Rutbe_4	T	C	15479160	13367280	YES	YES	GMP4
	Rutbe_5	T	G	7540846	7672805	NO	NO	NO
	Rutbe_6	C	T	8385051	8517010	YES	YES	GMP5
	Rutbe_7	A	G	8702379	8834338	YES	YES	GMP6
	Rutbe_8	A	G	8869476	9001435	YES	YES	GMP7
	Rutbe_9	C	T	14877756	12765826	YES	YES	GMP8
	Rutbe_10	G	A	19060346	16948466	YES	YES	GMP9
Z8ZMY/S8BAL	Z8/S8	T	C	7948308	8080267	YES	YES	GMP10
	S8BAL_1	T	G	2875332	3007291	YES	YES	GMP11
	S8BAL_2	T	C	7828787	7960746	YES	YES	GMP12
	S8BAL_3	A	G	21084351	18922465	YES	NO	NO
	Z8ZMY_1	G	A	7868875	8000834	YES	YES	GMP13
	Z8ZMY_2	A	T	7905270	8037229	YES	YES	GMP14
	S8BAL_4	A	C	8863511	8995470	YES	YES	GMP73
	S8BAL_5	G	T	8714189	8846148	YES	YES	GMP74
SQVCW	SQVCW_1	G	T	6656300	6788259	YES	YES	GMP15
	SQVCW_2	C	A	6921840	7053799	YES	YES	GMP16
	SQVCW_3	A	G	7779334	7911293	YES	NO	NO
	SQVCW_4	C	T	8023779	8155738	YES	YES	GMP17
	SQVCW_5	T	C	8036434	8168393	YES	YES	GMP18
	SQVCW_6	A	T	8594266	8726225	YES	YES	GMP19
	SQVCW_7	T	G	15261236	13149320	YES	YES	GMP20
TYEQC	TYEQC_1	C	G	14246232	12125526	YES	YES	GMP21
	TYEQC_2	T	C	23583455	21421569	YES	YES	GMP22
	TYEQC_3	C	T	8601728	8733687	YES	YES	GMP23
	TYEQC_4	C	G	8030403	8162362	YES	NO	NO
	TYEQC_5	T	A	7748881	7880840	YES	YES	GMP24
	TYEQC_6	A	T	7588274	7720233	YES	NO	NO
	TYEQC_7	G	A	7383562	7515521	YES	YES	GMP25
N87FK8	N87FK8_1	T	C	14198967	12078261	YES	YES	GMP26
	N87FK8_2	C	A	23567702	21405816	YES	NO	NO
	N87FK8_3	A	G	23592805	21430919	YES	YES	GMP27
	N87FK8_4	T	C	23962077	21815930	YES	YES	GMP28
	N87FK8_5	G	T	23984584	21838437	YES	YES	GMP29
	N87FK8_6	T	C	9143566	9305957	YES	YES	GMP30
	N87FK8_7	G	C	17263815	15151935	YES	NO	NO
	N87FK8_8	C	T	23247806	21085920	YES	YES	GMP31
	N87FK8_9	C	G	23765443	21603557	YES	YES	GMP32
	N87FK8_10	T	G	23575633	21413747	YES	YES	GMP33
N8A2QN	N8A2QN_1	C	T	2749149	2881108	YES	YES	GMP34
	N8A2QN_2	A	G	2804456	2936415	YES	NO	NO
	N8A2QN_3	G	C	7134535	7266494	YES	NO	NO
	N8A2QN_4	G	T	7267390	7399349	YES	YES	GMP35
	N8A2QN_5	G	T	8131788	8263747	YES	YES	GMP36
	N8A2QN_6	T	C	14886685	12774751	YES	YES	GMP37
	N8A2QN_7	C	T	15954669	13842789	YES	YES	GMP38
	N8A2QN_8	C	G	17351850	15239970	YES	YES	GMP39
	N8A2QN_9	C	T	18830601	16718721	YES	NO	NO
	N8A2QN_10	G	A	19087030	16975150	YES	YES	GMP40
M39DJ/UCNEN	MD39_1	A	T	6631920	6763879	YES	YES	GMP41
	MD39_2	C	G	7571644	7703603	YES	YES	GMP42
	MD39_3	G	A	7765120	7897079	YES	YES	GMP43
	MD39_4	A	C	8359844	8491803	YES	YES	GMP44
	MD39_5	A	G	8560447	8692406	YES	YES	GMP45
	UCNEN_1	G	T	6965772	7097731	YES	YES	GMP46
	UCNEN_2	T	G	7419588	7551547	YES	YES	GMP47
	UCNEN_3	G	C	8133490	8265449	YES	YES	GMP48
	UCNEN_4	C	T	8440075	8572034	YES	YES	GMP49
	UCNEN_5	C	T	14044033	11923327	YES	YES	GMP50
T4WQV	T4WQV_1	A	G	14587968	12476168	YES	YES	GMP51
	T4WQV_2	T	A	6678425	6810384	YES	YES	GMP52
	T4WQV_3	C	G	7353313	7485272	YES	YES	GMP53
	T4WQV_4	C	T	7566319	7698278	YES	NO	NO
	T4WQV_5	C	A	7673168	7805127	YES	YES	GMP54
	T4WQV_6	A	T	7848322	7980281	YES	YES	GMP55
	T4WQV_7	A	G	7887814	8019773	YES	YES	GMP56
	T4WQV_8	C	T	8251637	8383596	YES	YES	GMP57
	T4WQV_9	T	G	8446496	8578455	YES	YES	GMP58
6QHWE	6QHWE_1	T	G	2747337	2879296	YES	YES	GMP59
	6QHWE_2	C	T	6904459	7036418	YES	YES	GMP60
	6QHWE_3	G	C	7644074	7776033	YES	YES	GMP61
	6QHWE_4	C	T	7893507	8025466	YES	NO	NO
	6QHWE_5	G	A	8051367	8183326	YES	YES	GMP62
	6QHWE_6	C	A	8539196	8671155	YES	YES	GMP63
	6QHWE_7	G	C	8833006	8964965	YES	YES	GMP64
LD4PC/EKEFB	LD/EK_1	T	C	6793301	6925260	YES	NO	NO
	LD/EK_2	A	G	7218975	7350934	YES	YES	GMP65
	LD/EK_3	C	G	14754418	12642487	YES	YES	GMP66
	LD/EK_4	T	C	16835476	14723596	YES	YES	GMP67
	LD/EK_5	G	T	23748402	21586516	YES	YES	GMP68
	LD/EK_6	C	T	23785274	21623388	YES	YES	GMP69
	LD/EK_7	C	T	8806607	8938566	YES	YES	GMP70
	LD/EK_8	A	T	14196672	12075966	YES	YES	GMP71
	LD/EK_9	T	A	23987283	21841136	YES	YES	GMP72
