# Supplementary material for: Human Y chromosome sequences from Q Haplogroup reveal a South American settlement pre-18,000 years ago and a profound genomic impact during the Younger Dryas
Source: PLoS One. 2022 Aug 17;17(8):e0271971. doi: 10.1371/journal.pone.0271971 (PMC9385064; doi:10.1371/journal.pone.0271971)
Supplement: S5 Table — (XLSX) [file pone.0271971.s012.xlsx]

## Sheet: Hoja1
S5 Table. Dating used for the construction of the calibrated phylogenetic tree in S5 Fig.
SNP	TMRCA (lower bound – upper bound)	Source reference
Q-M242	34.7 kya (30.7-39.4)	Present study
Q-CTS97	31.6 kya (27.9-35.8)	Pinotti et al. 2019
Q-L275	26 kya (27.8 - 32.5)	Pinotti et al. 2019
Q-L68.2	5.1 kya (4.1-6.2)	https://www.yfull.com/tree/Q-Y1150/
Q-F1096	23.9 kya (21.8-26.1)	https://www.yfull.com/tree/Q-F1096/
Q-M25	15.9 kya (14.4-17.4)	https://www.yfull.com/tree/Q-M25/
Q-F746	20.7 kya (18.3-23.5)	Pinotti et al. 2019
Q-Y521	3.2 kya (2.5-4.0)	https://www.yfull.com/tree/Q-Y521/
Q-M346	25 kya (22-28.3)	Present study
Q-F4674	18.3 kya (16.7-19.9)	https://www.yfull.com/tree/Q-Y2659/
Q-Z36057	no data
Q-L54	24.9 kya (22-28.2)	Present study
Q-Z780	19.3 kya (17-21.9)	Present study
Q-Z781	19.3 kya (17-21.9)	Present study
Q-Y2816	no data
Q-Z782	9.63 kya (8.51-10.9)	Pinotti et al. 2019
Q-YP937	18.7 kya (16.5-21.2)	Present study
Q-GMP73	18.2 kya (16.1-20.6)	Present study
Q-M930	15.6 kya (13.8-17.7)	Present study
Q-L804	4.4 kya (3.9-5.0)	Present study
Q-M3	15.4kya (13.6-17.4)	Present study
Q-M848	15.4 kya (13.6-17.4)	Present study
Q-MPB118	9.7 kya (8.5-11)	Present study
Q-SK281	12.6 kya (12.1-13.1)	https://www.yfull.com/tree/Q-MPB096/
Q-Z35727	1.05 kya (0.45-2.1)	https://www.yfull.com/tree/Q-MPB074/
Q-MPB139	14 kya (12.4-15.9)	Present study
Q-B42	14.2 kya (12.6-16.2)	Present study
Q-B46	no data
Q-Z35497	9.6 kya (8.4-10.8)	Present study
Q-Z6658	12.0 kya (9.5-14.7)	https://www.yfull.com/tree/Q-Z5915/
Q-Z19436	11.9 kya (9.5-14.7)	https://www.yfull.com/tree/Q-Z5916/
Q-CTS2731	12.4 kya (10.6-14.3)	https://www.yfull.com/tree/Q-CTS2731/
Q-CTS8571	12.1 kya (9.6-14.8)	https://www.yfull.com/tree/Q-Y26491/
Q-Y26467	0.6 kya (0.53-0.68)	Present study
Q-CTS11357	11.3 kya (10.3-13.2)	Present study
Q-CTS11330	8.4 kya (7.4-9.6)	Present study
Q-Y27993	12.6 kya (12.1-13.1)	https://www.yfull.com/tree/Q-Y27993/
Q-Z19357	8.1 kya (9.5-6.7)	Grugni et al. 2019
Q-MPB016	11.2 kya (9.9-12.7)	Present study
Q-Z5908	13.6 kya (12.0-15.4)	Present study
Q-Z35841	no data
Q-Z5906	12.88 kya (11.38-14.57)	Pinotti et al. 2019
Q-GMP70	2.4 kya (2.1-2.7)	Present study
Q-Z5907	1.7 kya (1.5-1.9)	Present study
